# Supplementary material for: Risk factors for esophageal anastomotic stricture after esophagectomy: a meta-analysis
Source: BMC Cancer. 2024 Jul 19;24:872. doi: 10.1186/s12885-024-12625-8 (PMC11264988; doi:10.1186/s12885-024-12625-8)
Supplement: Supplementary file 1 — Supplementary Material 1. [file 12885_2024_12625_MOESM1_ESM.zip]

Archive with 3 entries (3 files):
- Egger's test.doc
- funnel plots 2024-07-06.docx
- PRISMA checklist.docx
